# Supplementary material for: Genomic Drivers of Biofilm Formation in Salmonella Enteritidis and S. Kentucky from Poultry Production
Source: Microorganisms. 2025 Oct 29;13(11):2473. doi: 10.3390/microorganisms13112473 (PMC12654831; doi:10.3390/microorganisms13112473)
Supplement: Supplementary file 1 [file microorganisms-13-02473-s001.zip]

Archive with 1 entries (1 files):
- microorganisms-3913020-supplementary.xlsx
