# Supplementary material for: Genomic Drivers of Biofilm Formation in Salmonella Enteritidis and S. Kentucky from Poultry Production
Source: Microorganisms. 2025 Oct 29;13(11):2473. doi: 10.3390/microorganisms13112473 (PMC12654831; doi:10.3390/microorganisms13112473)
Supplement: Supplementary file 1 [file microorganisms-13-02473-s001.zip › microorganisms-3913020-supplementary.xlsx]

## Sheet: SE
NCBI Accession number	NCBI Sample name (ID)	Strain	Reads	number of reads	total base pairs	sequencin gcoverage	Contigs	CDS
SAMN49784157	SeNug5	05-1094	2	1090886	4721390	58.8	39	4757
SAMN49784158	SeNug6	05-1095	2	1605460	4718893	76.43	31	4759
SAMN49784156	SeNug4	05-2239	2	1653608	4470548	86.55	37	4756
SAMN49784154	SeCb2	05-3936	2	1610540	4671574	78.026	28	4756
SAMN49784153	SeCb	05-3932	2	1031602	4713442	52.822	43	4734
SAMN49784152	SeFe	61401	2	1844530	4669232	94.655	28	4665
SAMN49784150	SeNug	618901	2	2004464	4694918	105.282	34	4718
SAMN49784151	SeNug2	619102	2	2684012	4689515	141.75	34	4705
SAMN49784155	SeNug3	710901	2	1787882	4671079	91.137	33	4676
SAMN49784159	SeNug7	78501	2	2341394	4695345	123.496	31	4711
SAMN49784160	SeNug8	79901	2	2125138	4723486	107.215	26	4673
SAMN49784164	SeBo	107	2	1509808	4702683	79.352	31	4737
SAMN49784162	SeFe2	715701	2	2504820	4670122	132.803	27	4675
SAMN49784163	SeNu10	719001	2	1277530	4681290	64.435	38	4711

## Sheet: SK
NCBI Accession number	Strain ID	Reads	number of reads	total base pairs	sequencing coverage	Contigs	CDS
SAMN49932175	C45-1	2	1328328	4896569	62.053	65	4949
SAMN49932176	B38-3	2	1542722	4897362	71.957	66	4944
SAMN49932177	W36-3	2	1601110	4897773	71.492	65	4941
SAMN49932178	W37-2	2	1155670	4899906	53.627	62	4946
SAMN49932179	W38-1	2	1782316	4900309	81.956	63	4951
SAMN49932180	W39-1	2	1445398	4897759	64.267	68	4929
SAMN49932181	W40-3	2	1210970	4892989	56.162	72	4944
SAMN49932182	W41-2	2	1547946	4896143	71.694	72	4946
SAMN49932183	W42-2	2	1407492	4901249	63.254	68	4944
SAMN49932184	W44-3	2	1502372	4899839	68.533	66	4937
SAMN49932185	F36-3	2	1520004	4901193	69.562	63	4943
SAMN49932186	F37-3	2	1468192	4897421	65.084	66	4933
SAMN49932187	F38-2	2	1845292	4902034	83.367	65	4949
SAMN49932188	F39-3	2	1202664	4898712	56.141	66	4937
SAMN49932189	F40-3	2	1568842	4898435	70.016	68	4944
SAMN49932190	F41-2	2	1490882	4901436	69.048	62	4945
SAMN49932191	F42-3	2	1847010	4900645	82.284	63	4941
SAMN49932192	F43-3	2	1339082	4901909	63.764	59	4942
SAMN49932193	F44-1	2	1432406	4897486	65.992	62	4927
SAMN49932194	F45-2	2	1470874	4902486	68.163	60	4938
SAMN49932195	PW8-3	2	1379942	4901398	64.438	64	4926
SAMN49932196	PW9-3	2	1632968	4900394	75.981	63	4942
SAMN49932197	CW8-3	2	1342716	4896899	62.368	68	4945
SAMN49932198	CW9-3	2	1697398	4896666	78.514	68	4937
